# Supplementary material for: Visualization tools for human structural variations identified by whole-genome sequencing
Source: J Hum Genet. 2019 Oct 30;65(1):49–60. doi: 10.1038/s10038-019-0687-0 (PMC8075883; doi:10.1038/s10038-019-0687-0)
Supplement: Supplementary file 1 — Supplementary Table 1 [file 10038_2019_687_MOESM1_ESM.xlsx]

## Sheet: Sheet1
Program	Repository/Official URL
Integrative Genomics Viewer	https://github.com/igvteam/igv
New Genome Browser	https://github.com/epam/NGB
BasePlayer	https://github.com/rkataine/BasePlayer
Ribbon	https://github.com/MariaNattestad/Ribbon
SplitThreader	https://github.com/MariaNattestad/SplitThreader
svviz	https://github.com/svviz/svviz
samplot	https://github.com/ryanlayer/samplot
MoMI-G	https://github.com/MoMI-G/MoMI-G
GfaViz	https://github.com/ggonnella/gfaviz
gGnome	https://github.com/mskilab/gGnome
FastBreak	https://github.com/ryanbressler/fastbreak
cnvCurator	http://www.acsu.buffalo.edu/~lm69/cnvCurator/
CNView	https://github.com/RCollins13/CNView
CNVkit	https://github.com/etal/cnvkit
iCopyDAV	https://github.com/vogetihrsh/icopydav
VIPER	https://github.com/MarWoes/viper
SVCurator	https://github.com/lesleymaraina/svcurator
SV-plaudit	https://github.com/jbelyeu/SV-plaudit
SVPV	https://github.com/VCCRI/SVPV
targetSeqView	https://github.com/Eitan177/targetSeqView
Circos	http://circos.ca/software/download/circos/
Seqeyes	Unknown
CIRCUS	https://www.imagif.cnrs.fr/plateforme-36-Plateforme_de_Sequencage_a_Haut_Debit.html (unavailable)
paplot	https://github.com/Genomon-Project/paplot
ViVar	https://vivar.cmgg.be/
Gremlin	http://gremlinViz.org (unavailable)
Loupe	https://support.10xgenomics.com/genome-exome/software/downloads/latest
Bionano Access	https://bionanogenomics.com/support-page/bionano-access/
SV-Pop	https://github.com/mattravenhall/SV-Pop
UCSC Xena	https://github.com/ucscXena
Assemblytics	https://github.com/MariaNattestad/assemblytics
MAVIS	https://github.com/bcgsc/mavis
AGFusion	https://github.com/murphycj/AGFusion
iFUSE	http://ifuse.erasmusmc.nl/ (unavailable)
BreakPoint Surveyor	https://github.com/ding-lab/BreakPointSurveyor
